# Supplementary material for: Healthcare Professionals’ Attitudes toward Rapid Whole Genome Sequencing in Pediatric Acute Care
Source: Children (Basel). 2022 Mar 4;9(3):357. doi: 10.3390/children9030357 (PMC8947383; doi:10.3390/children9030357)
Supplement: Supplementary file 1 [file children-09-00357-s001.zip]

Archive with 1 entries (1 files):
- children-1574927-supplementary.pdf
